# Supplementary material for: Quality-by-Design-Based Development of a Voxelotor Self-Nanoemulsifying Drug-Delivery System with Improved Biopharmaceutical Attributes
Source: Pharmaceutics. 2021 Sep 2;13(9):1388. doi: 10.3390/pharmaceutics13091388 (PMC8468394; doi:10.3390/pharmaceutics13091388)
Supplement: Supplementary file 1 [file pharmaceutics-13-01388-s001.zip]

Archive with 1 entries (1 files):
- pharmaceutics-1320121-supplementary.pdf
